# Supplementary material for: Androgen-dependent alternative mRNA isoform expression in prostate cancer cells
Source: F1000Res. 2018 Aug 3;7:1189. [Version 1] doi: 10.12688/f1000research.15604.1 (PMC6143958; doi:10.12688/f1000research.15604.1)
Supplement: Real-time PCR raw Ct values [file f1000research-7-17022-s0000.tgz › 4a5f4d32-c09b-450d-83a2-972f2573e6b4_Supplementary_Table_2.xlsx]

## Sheet: Sheet1
Supplementary Table 2
Raw Ct values for real-time PCR
LNCaP Cells grown with (androgens) or without (steroid deplete) for 24 hours
		Reference	AP2S1 promoter1	AP2S1 promoter2	AP2S1 both	SNAPC2 promoter1	SNAPC2 promoter2	SNAPC2 both	PIK3R1 promoter1	PIK3R1 promoter2	PIK3R1 both
	Steroid deplete	19.4908	28.893	24.8772	23.5761	19.5635	22.5698	20.556	21.8923	23.9495	24.52
		19.5581	28.9449	24.9157	23.4424	19.3286	21.9661	20.9137	21.8737	23.9537	24.476
		19.5397	28.9206	24.7311	23.3787	19.2784	22.2369	20.7615	21.7464	23.7675	24.3
	Androgens +	20.2073	27.9466	22.3593	22.4983	20.1561	21.5067	20.4283	23.494	27.7747	26.05
		20.3808	28.2447	22.1958	22.6784	20.2036	21.8659	20.2367	23.1924	27.6041	26.026
		20.4243	28.382	22.8305	22.2617	19.5516	20.9819	20.5568	23.4002	27.9486	26.534
		Reference	NUP93 promoter1	NUP93 promoter2	NUP93 both
	Steroid deplete	21.2284	24.2413	23.3193	22.0941
		21.2117	24.1769	23.3784	21.9828
		21.2614	24.3739	23.4923	22.1991
	Androgens +	21.0511	24.0152	25.7309	23.2326
		21.1906	23.9823	25.9744	23.3029
		21.5432	23.621	25.948	23.3295
