# Supplementary material for: Androgen-dependent alternative mRNA isoform expression in prostate cancer cells
Source: F1000Res. 2018 Aug 3;7:1189. [Version 1] doi: 10.12688/f1000research.15604.1 (PMC6143958; doi:10.12688/f1000research.15604.1)
Supplement: Supplementary file 3 [file f1000research-7-17022-s0002.tgz › bf425ca9-9699-48b0-ac2c-fa8e0cf64ec3.xlsx]

## Sheet: Sheet1
Supplementary Table 1
Primer Sequences
Qiaxel Primers				SYBR primers (real-time PCR)
RLN1	Forward 1	CCTGTTCTTGTTCCACCTGC		PIK3R1	Promoter 1 For	ATGAAACCACAGGGGAAAGG
	Reverse	AGCTCTGGTAATGATGGTTGC			Promoter 1 Rev	AATGTCAGGAGGGGCAAACT
	Forward 2	TCTCACTGGGAATCTCACCG			Promoter For	TTTTTCATTGTCGGATACAGG
RLN2	Forward 1	CGGACTCATGGATGGAGGAA			Promoter Rev	TTGGTGGTTTAGGAGGCAGT
	Reverse	GTAGCTGTGGTAATGCTGGC			Both For	GCTGCTATGCCTGCTCTGTA
	Forward 2	TCTCACTGGGAATCTCACCG			Both Rev	TGACATTGAGGGAGTCGTTG
LIG4	Forward 1	CCTAGGGATCTTGGCCTTCC		NUP93	Promoter 1 For	TACTGAGGGGTTTGGTGAGC
	Reverse	TCTCCATGAGTTCCAGTGGG			Promoter 1 Rev	CACATGGGGAAGCTCTGAGA
	Forward 2	ATTAGAAGCCTGGCCTCCTG			Promoter For	TCTCTCTGTCCTTCTCCCCA
DCXR	Forward 1	CAGGGAGGAAGTGAACCGG			Promoter Rev	CGGAACCAGTGCTCAAGTTT
	Reverse	ATGGTTAGTTACTGCCCGCT			Both For	AAGAGAGAGTGGCTGCCTTC
	Forward 2	ACTCAGGCGGATCTTGACAG			Both Rev	GTAATCAGAGTGCGGGCTTG
TACC2	Forward 1	CCCTGAGCACAGCTGAGA		SNAPC2	Promoter 1 For	TCTTCCTCCAGCAGCTCAAG
	Reverse	AGAGGCAGCTAAGGTTGGG			Promoter 1 Rev	CCAGATCCGTCCAGACCTC
	Forward 2	CGTTGTCCCGGGAAACTTTG			Promoter For	GGGTAATGCGTGGGTGAG
TPD52	Reverse	TGATCTCTGCTAGATGCTTCTCT			Promoter Rev	GCTCGTATCCTGTCCAACA
	Forward 1	AGGAGAAGATGTTGCTGCCA			Both For	CCCTGGCTCTTTCTGAGGAT
	Forward 2	GTGCTGCAGAGGACACGAG			Both Rev	TACAACGGGGGTTCCATTT
PEX10	Forward 1	ATCAGTTCTCGCCCGTCTG		AP2S1	Promoter 1 For	GAAGGCAGGCGGGTTTTT
	Forward 2	GCCCTCATAGGCCCTAGAAC			Promoter 1 Rev	CGGTTCTGGATGAGGATAAAG
	Reverse	AAGTGTGGTGAGGCCAAAGT			Promoter For	GCCTGTGAGAGAGGGATGAT
NDUFAF4	Reverse	TGCAAGGAAGACACAGGATCT			Promoter Rev	CGGTTCTGGATGAGGATAAAG
	Forward 1	CGAGAGGGTCACAGAGCTTT			Both For	ACAACCTGGCTTACCTGGAG
	Forward 2	CTCAAGCCGGCACCTGAG			Both Rev	TGTTTCAGCACCTTCGTCTG
MAPRE2	Forward 1	GGTGGAGAAAACAAAGCCCC
	Reverse	ACTAATGCAGCCAGGGAAGA
	Forward 2	GAGAGCTGGGAGAAGGCAG
MAT2A	Reverse 1	CCCTTTCCCTCAGAGCTTGA
	Reverse 2	TCCTTCACACCTTCACCTCC
	Forward	CTGGTTTGACTGGACGCAAA
CNN2	3’end1 For	AGTTGGACGCTATGCTGGAA
	3’end1 Rev	ACTGCCACCCCTTTTTATCC
	3’end2 For	TCTTCCACAGGGCTTTTTCA
	3’end2 Rev	GCCTTCTCGGCACACAGTA
	Both For	ATCCGCACCTCAGACATCAT
	Both Rev	CTTGCTCTTCTCCATCTTGC
NDUFV3	Forward	GGGCGCTGAAGACTATGCT
	Reverse 1	CCCTCAGTGTCGAGGTGACT
	Reverse 2	CGGGTAAGAACTGGGTGAAG
ZNF678	Forward 1	CGAGAACTACAGAAACCTGGTC
	Reverse	TCTGCCCCTTACCTTCATTCA
	Forward 2	CCTGAACCTGAGCGCATAAT
