# Supplementary material for: Androgen-dependent alternative mRNA isoform expression in prostate cancer cells
Source: F1000Res. 2018 Aug 3;7:1189. [Version 1] doi: 10.12688/f1000research.15604.1 (PMC6143958; doi:10.12688/f1000research.15604.1)
Supplement: Supplementary file 4 [file f1000research-7-17022-s0003.tgz]

Archive with 1 entries (1 files):
- 4d6e39a8-f02d-48b7-8865-4827c3baa490.docx
