# Supplementary material for: Androgen-dependent alternative mRNA isoform expression in prostate cancer cells
Source: F1000Res. 2018 Aug 3;7:1189. [Version 1] doi: 10.12688/f1000research.15604.1 (PMC6143958; doi:10.12688/f1000research.15604.1)
Supplement: Supplementary file 5 [file f1000research-7-17022-s0004.tgz]

Archive with 1 entries (1 files):
- a024a36c-de79-42fd-81f8-3e8493c59515.pdf
